# Supplementary material for: Service transitions, interventions and care pathways following remittal to prison from medium secure psychiatric services in England and Wales: national cohort study
Source: BJPsych Open. 2020 Aug 3;6(5):e80. doi: 10.1192/bjo.2020.62 (PMC7453795; doi:10.1192/bjo.2020.62)
Supplement: Supplementary file 1 [file bjosup.zip]

Archive with 3 entries (3 files):
- S2056472420000629sup001.docx
- S2056472420000629sup002.docx
- S2056472420000629sup003.zip
